# Supplementary material for: Implementing a Genetic Counselor‐Led Model for Hereditary Myeloid Malignancies: A Real‐World Study
Source: Cancer Med. 2025 Sep 12;14(18):e71240. doi: 10.1002/cam4.71240 (PMC12426481; doi:10.1002/cam4.71240)
Supplement: Supplementary file 2 — Table S2: cam471240‐sup‐0002‐TableS2.xlsx. [file CAM4-14-e71240-s001.xlsx]

## Sheet: De-Identified All Patients
Supplementary Table 2. All patients seen through genetic counselor model for genetic testing of HMMS.
Patient Identifier	Assigned Sex at Birth	Age at Myeloid Diagnosis	Diagnosis	Clinical History	Initial Myeloid Pathology	Relevant Family History (Three generation pedigree)	Genomic Testing Result	Pathogenic/Likely Pathogenic Variants Identified (Heterozygous unless otherwise listed), c./p.	Variants of Uncertain Significance Identified (c./p.)	Ancillary Testing Performed (Result)	Status
1	M	67	AML	MDS with progression to AML; patient was referred to genetic counseling after germline testing was ordered on blood revealed a complete deletion of GATA2	Bone Marrow Exam: Myelodysplastic syndrome with multilineage dysplasia in a hypercellular bone marrow (100%) showing trilineage hematopoiesis including slightly increased megakaryocytes with dysmegakaryopoiesis, granulocytic left shift with dysgranulopoiesis, increased storage iron, diffuse 1+ with focal 2+ reticulin fibrosis, 2% to 3% blasts, and 3% to 4% polytypic plasma cells. Cytogenetics: 46…	None	Uncertain	None	SAMD9 (c.4724G>A, p.Met1760Val)	None	Deceased, transplant completed
2	F	33	MDS	Frequent infections, lifelong easy bleeding, short stature (4'2), hyperpigmentation, nail dystrophy, delayed puberty	Bone Marrow Exam: Myelodysplastic syndrome with multilineage dysplasia in a hypercellular bone marrow (95%) with trilineage dyspoiesis, a decreased myeloid to erythroid ratio, and 4% blasts. Cytogenetics: 46,XX,der(11)t(1;11)(q21;q23)[4]/46,XX,add(1)(q32),der(11)t(1;11)(q21;q23),add(18)(p11.2),add(19)(q13.3)[16] FISH: Copy loss of MLL [11q23] (94.7%) Somatic Profiling: TET2 c.3030G>T 50.3%	Niece with aplastic anemia at age 5	Likely Pathogenic	FANCA (homozygous), c.283+1G>T	None	None	Deceased, no transplant
3	F	26	AML	None	Bone Marrow Exam: Acute myeloid leukemia with monocytic differentiation in a hypercellular bone marrow (95 - 100%) showing markedly decreased trilineage hematopoiesis and 66% blasts. Cytogenetics: 46,XX,inv(16)(p13.1q22)[20] FISH: CBFB Rearrangement [16q22] (83.0%) Somatic Profiling: KIT c.2447A>T 11.4%; KIT c.1249_1258delACTTACGACAinsCCTTTATACCCCT 17.9%	Paternal: Uncle with Non-Hodgkin's Lymphoma at 49	Negative	None	None	None	Alive, related transplant completed
4	F	49	AML	None	Bone Marrow Exam: Acute myeloid leukemia in a suboptimal bone marrow aspirate and biopsy showing dysgranulopoiesis and approximately 25% blasts by CD117 immunostain. Cytogenetics: 46, XX FISH: Normal Somatic Profiling: RUNX1 p.Arg162Lys 39%; BCORL1 p.Pro810Alafs*77 18%	None with limited paternal family history	Negative	None	None	None	Alive, related transplant completed
5	F	36	AML	None	Bone Marrow Exam: Acute myeloid leukemia in a 50-60% cellular bone marrow showing normal numbers of megakaryocytes and 37% blasts. Cytogenetics: 46,X,-X,+8,t(8;21)(q22;q22)[18]/46,XX[2] FISH: RUNX1/RUNX1T1 [21q22/8q22] dual fusion with extra copy of RUNX1T1 (86%) Somatic Profiling: No mutations detected	Paternal: Uncle with melanoma (50), grandmother with breast cancer (80), great-aunt through grandmother with breast cancer	Negative	None	None	None	Alive, no transplant
6	M	46	MDS	Thrombocytopenia diagnosed at 25, presumable aplastic anemia followed by MDS diagnosis at 46, interstitial lung disease diagnosed at 48 during HSCT workup Reportedly premature graying at 16 y.o, frequent ear infections, tooth anomaly of "another bone growing from root of tooth"	Bone Marrow Exam: Myelodysplastic syndrome, unclassifiable (MDS-U) in a hypocellular bone marrow (30%) with trilineage hematopoiesis including decreased megakaryocytes and 1% blasts. Cytogenetics: 46,XY,+1,der(1;14)(q10;q10)[7]/46,XY[13] FISH: MECOM [3q26] atypical breakapart rearrangement with 5'MECOM loss (84%); RUNX1/RUNX1T1 [21q22/8q22] copy gain (3.3%) Somatic Profiling: ZRSR2 c.904T>C 50%	Maternal: Uncle with metastatic cancer of unknown primary, deceased within 3 months of diagnosis	Pathogenic	TERC, full gene deletion MECOM, deletion of Exon1 of transcript variant 4	SRP74 (c.18C>G, p.Ser6Arg)	Telomere Length Analysis (<1%ile)	Deceased, no transplant
7	F	36	AML	None	Bone Marrow Exam: Acute myeloid leukemia with monocytic differentiation in a hypercellular bone marrow (>95%) showing decreased trilineage hematopoiesis, 45% blasts and 32% promonocytes. Cytogenetics: No growth FISH: Normal Somatic Profiling: NPM1 c.860_863dupTCTG 45%; DNMT3A c.2645G>A 2.6%; PTPN11 c.214G>A 40%	Maternal: Grandmother with bladder cancer at 48, grandfather prostate cancer at 50 Paternal: Father with prostate cancer	Uncertain	None	LIG4 (c.2525C>A, p.A842D)	Chromosome Breakage (Normal) Telomere Length Analysis (Normal)	Alive, unrelated transplant completed
8	F	27	AML	Reported history of easy bleeding, 1 nosebleed per month	Bone Marrow Exam: Acute myeloid leukemia in a hypercellular bone marrow (>95%) with markedly decreased trilineage hematopoiesis and 74% blasts. Cytogenetics: 46,XX,inv(16)(p13.1q22)[20] FISH: CBFB Breakapart rearrangement [16q22] (63.7%) Somatic Profiling: NRAS c.183A>C 30.54 %; NF1 c.6926_6927insTAGG 9.29%	None, limited maternal family history due to mother being adopted	Uncertain	None	PALB2 (c.2833A>G)	None	Alive, unrelated transplant completed
9	M	38	MDS	Reported history of periodic ear infections	Bone Marrow Exam: Myelodysplastic syndrome with multilineage dysplasia in a normocellular bone marrow (60-70%) showing trilineage hematopoiesis with dysgranulopoiesis, dysmegakaryopoiesis, and 2% blasts. Cytogenetics: 46,XY,del(5)(q15q33)[18]/46,XY[2] FISH: Deletion 5q (77.7%) Somatic Profiling: TET2 c.4138C> 16.4%	Paternal: Uncle with glioblastoma at 57	Carrier	ADA2, c.842_843del	AP3B1 (c.813G>T) CHEK2 (c.422A>C) VPS13B (c.9484C>T)	None	Alive, unrelated transplant completed
10	F	49	AML	Reported history of lifelong easy bruising	Bone Marrow Exam: Acute myeloid leukemia in a hypercellular marrow (90-100%) with decreased trilineage hematopoiesis and increased blasts (88%) Cytogenetics: 47,XX,+der(2)t(2;11)(q23;q24),t(2;11)(q23;q24),add(3)(q26.2),del(5)(q22q35),t(5;6)(q31;q25)[10]/46,XX[2] FISH: MECOM [3q26] breakapart rearrangement (95.3%); EGFR1 [5q31] 5q deletion (94%) Somatic Profiling: No mutations detected	Maternal: Aunt with colon cancer over 50 Paternal: Uncle with leukemia at 50, deceased; grandmother with breast cancer	Uncertain	None	RECQL4 (c.440C>T)	None	Deceased, no transplant
11	M	41	AML	Reported frequent ear infections in childhood, began greying at 35	Bone Marrow Exam: Acute monocytic leukemia in a hypercellular bone marrow (>95%) showing significantly decreased trilineage hematopoiesis, 60% promonocytes, and 45% monoblasts. Cytogenetics: 47,XY,+8[2]/46,XY[18] FISH: RUNX1/RUNX1T1 [21q22/8q22] copy gain of RUNX1T1 suggestive of trisomy 8 (10.3%) Somatic Profiling: BRAF c.1799T>A 18.54%; DNMT3A c.2645G>A 42.04%; NPM1 exon 12 mutation detected on…	Paternal: grandmother with liver cancer	Negative	None	None	None	Alive, unrelated transplant completed
12	M	42	AML	Premature greying in early 30s, history of retinal detachment with abnormal findings on eye exam per patient report, congenital hearing loss	Bone Marrow Exam: Acute myeloid leukemia with monocytic differentiation in a hypocellular bone marrow (30%) with left shifted granulopoiesis, decreased erythropoiesis, decreased megakaryopoiesis, and 23% blasts. Cytogenetics: 46,XY,der(4)t(1;4)(q21;p14),t(7;12)(q36;p13)[14]/46,XY[6].ish t(7;12)(ETV6+;ETV6+) FISH: ETV6/RUNX1 [12p13/21q22] copy gain of ETV6 (69.7%) Somatic Profiling: U2AF1 c.101C>T…	Maternal: grandfather with colon cancer in his 70's and an acute leukemia in his 90s, grandmother esophageal cancer in her 90s with tobacco exposure Paternal: grandmother with a chronic leukemia diagnosed at 55	Uncertain	None	TERT (c.370C>T, p.Pro124Ser) PARN (c.47A>C, p.Tyr16Ser)	Telomere Length Analysis (Failed)	Alive, unrelated transplant completed
13	F	33	APL	History of APL, seen in clinic due to new diagnosis of breast cancer (DCIS, ER+/PR-) at age 46 History of easy bruising, one area of hypopigmentation, 3 areas resembling CALMs, left hip dysplasia, "misaligned" thumb bones, brittle nails after chemotherapy	Bone Marrow Exam: Acute promyelocytic leukemia[AML with t(15;17)] in a markedly hypercellular bone marrow (95%) with decreased megakaryocytes, erythroid hypoplasia, 62% promyelocytes and 4% blasts. Cytogenetics: Records unavailable FISH: Records unavailable Somatic Profiling: Records unavailable	Children and Siblings: Easy bruising in children and niece, daughter with 3 areas resembling CALMs, brothers with 1 area of hyperpigmentation Maternal: Uncle with prostate cancer, aunt with kidney cancer, grandfather with kidney and lung cancer, distant relative with female breast in her 20's; cleft lip in maternal cousin; maternal grandmother with brittle nails Paternal: Uncle with Hodgkin's Lym…	Uncertain	None	CTC1 (c.556G>C)	None	Alive, no transplant
14	M	55	AML	Reported history of frequent ear infections in childhood	Bone Marrow Exam: Acute myeloid leukemia with myelodysplasia-related changes in a hypercellular bone marrow (>95%) with markedly decreased trilineage hematopoiesis and 74% blasts Cytogenetics: 43,XY,add(3)(q21),-7,-9, der(15)t(9;15)(q13;p11.2),del(16)(q12.1),-19,-21,+mar[10]/46, XY[10]. FISH: No report available Somatic Profiling: TP53 c.673-2A>C 48.2%	Maternal: Reported distant relatives with "blood disorder or cancer" Paternal: Two aunts with gynecological cancer	Carrier	MPL c.305G>C (p.Arg102Pro)*	MEN1 (c.1355G>A, p.Arg452Gln) TCN2 (c.1235A>G, p,Tyr412Cys)	None	Alive, unrelated transplant completed
15	M	36	AML	Patient reported history of chimera/two blood types identified during a surgery, no confirmatory testing History of significant burn pit exposure during Gulf War deployment	Bone Marrow Exam: Acute myeloid leukemia with monocytic differention in a hypercellular bone marrow (80-90%) with decreased trilineage hematopoiesis and increase in blasts/ promonocytes (40%), flow cytometry findings show 22% aberrant myeloid blasts and 17% aberrant monocytic precursors consistent with a clonal myeloid neoplasm Cytogenetics: 46,XY,del(7)(q21q36),del(9)(p22p13),del(9)(q12q21)[3]/4…	None	Carrier	ADA2, c.506G>A (p.Arg169Gln)	RECQL4 (c.1570C>T, p.Pro524Ser)	None	Deceased, no transplant
16	F	31	AML	History of AML diagnosed at 31, underwent unrelated allo-HSCT, stature 5'2" Referred to genetics after identification of multiple primary cancers at age 44 including: - Bilateral breast cancer (right: invasive ductal carcinoma, ER/PR-; left: invasive metaplastic matrix producing carcinoma, ER/PR-) with metastasis to the axilla - Metastatic esophageal squamous cell carcinoma - Tonsillar squamous c…	Bone Marrow Exam: Acute myeloid leukemia with myelodysplasia-related changes in a hypercellular bone marrow (100%) showing decreased megakaryocytes, marked dyserthropoiesis, dysgranulopoiesis, and 63% blasts. Cytogenetics: 46,XX,add(2)(p11.2),del(7)(q22q32),add(11)(p15)[20] FISH: None Somatic Profiling: None	Paternal: Father with esophageal cancer at 65, deceased Maternal: Grandmother, grandfather with cancers NOS; first cousin with liver cancer	Pathogenic	BRCA1, c.1687C>T (p.Gln563*)	MBD4 (c.572C>T, p.Pro191Leu)	Chromosome Breakage Analysis sent on cultured fibroblasts (Abnormal but indeterminate)	Suspected deceased (went home on hospice), unrelated transplant prior to testing
17	M	57	MDS	None	Bone Marrow Exam: Myelodysplastic syndrome with excess blasts-2 (MDS-EB2) in a hypercellular bone marrow (90-100%) with decreased granulopoiesis, erythroid hyperplasia with dyserythropoiesis, increased megakaryopoiesis with dysmegakaryopoiesis, increased storage iron with 13% ring sideroblasts, reticulin fibrosis (MF-2),and ~15% blasts on core biopsy. Cytogenetics: 46,XY,der(5)t(5;17)(q15;q11.2),…	None	Uncertain	None	RECQL (c.1090G>T, p.E364*)	None	Deceased, no transplant
18	F	53	AML	None	Bone Marrow Exam: Acute myeloid leukemia with monocytic differentiation (myelomonocytic) in a hypercellular bone marrow (>90%) with left shifted granulopoiesis, decreased erythropoiesis, decreased megakaryopoiesis, 34% blasts, and 20% monocytic precursors. Cytogenetics: 46,XX[20] FISH: Normal Somatic Profiling: BCOR c.1024C>T 37%; IDH1 c.394C>T 39.3%; NRAS c.35G>A 36%; CEBPA c.52_55delCACC 22.3%;…	Maternal: Two uncles with cancer NOS, aunt with throat cancer, grandmother with throat cancer	Uncertain	None	ATM (c.4082A>G, p.Gln1361Arg)	None	Alive, unrelated transplant completed
19	F	38	AML	Melanoma at age 20 with multiple pre-cancerous skin lesions	Bone Marrow Exam: Acute myeloid leukemia in a hypercellular bone marrow (95%) with severely decreased trilineage hematopoiesis, and 86% blasts. Cytogenetics: 46,XX[20] FISH: Normal Somatic Profiling: IDH2 c.419G>A 48.3%; NPM1 c.860_863dupTCTG 47.3%; ASXL1 c.4201G>A 48.9%	Paternal: First cousin with AML diagnosed at 20 and deceased at 21, grandfather with a cancer NOS, aunt with colon cancer at 52 Maternal: Distant relative with breast cancer under 50	Pathogenic	GATA2, c.1017+572C>T (Intronic)	ERCC4 (p.Arg576Ser) FANCE (c.1018G>C, p.Gly340Arg) POLE (c.5606A>G, p.Asn1869Ser)	None	Alive, unrelated transplant completed
20	F	63	AML	History of IgG lambda MGUS, severe cervical dysplasia after pregnancy	Bone Marrow Exam: Acute myeloid leukemia with normocellular marrow (30-40%) with 21.8% blasts on aspirate smear. Residual trilineage hematopoiesis with dyserthropoiesis and increased storage iron with 15% ring sideroblasts. Cytogenetics: 46,XX[20] FISH: Normal Somatic Profiling: ASXL1 c.1934dup 31.3%; DNMT3A c.2645G>A 47.2%; IDH2 c.515G>A 28.8%; External initial somatic profiling did NOT include …	Children and Siblings: Brother with 4 melanomas, brother with 1 melanoma, brother with autoimmune disease, daughter with new onset bleeding issues Maternal: mother with cervical cancer and melanoma Paternal: aunt with breast cancer in her 20's, deceased	Pathogenic	DDX41 c.415_418dup (p.Asp140Glyfs*2)	None	None	Alive, no transplant
21	M	26	AML	History of frequent ear infections from age 0-3 which resolved after tonsillectomy	Bone Marrow Exam: Acute myeloid leukemia with monocytic features (72% blasts in an 80-90% cellular bone marrow), decreased trilineage hematopoiesis, adequate stable iron. Cytogenetics: 46,XY,der(17)t(17;22)(p13;p11.2)[19]/46,XY[1] FISH: Normal Somatic Profiling: Not performed	Maternal: Distant relative with a possible blood cancer Paternal: Grandfather with prostate cancer	Uncertain	None	TINF2 (c.100G>C, p.Val34Leu)	Telomere Length Analysis (1-10%ile)	Deceased, no transplant
22	F	25	AML	History of anemia supplement with OTC iron, brittle nails that did not appear dysplastic	Bone Marrow Exam: Acute myeloid leukemia in a hypecellular bone marrow (100%) with nearly effaced trilineage hematopoiesis and 80% blasts. Cytogenetics: 46,XX,t(8;21)(q22;q22)[20] FISH: RUNX1T1/RUNX1 [8q22/21q22] Dual fusion (98.3%) Somatic Profiling: KIT c.2447A>T 38.7%, TET2 c.5885C>T 47.95%	Siblings and Children: Paternal half-brother diagnosed with AML at 2, deceased Paternal: Father deceased from multi-organ failure at 45, no further information, grandfather deceased in 40's from cancer NOS	Uncertain	None	TET2 (c.5885C>T, p.Pro1962Leu) ERCC6L2 (c.1430G>A, p.Ser477Asn)	None	Alive, unrelated transplant in process
23	M	19	AML	None	Bone Marrow Exam: Acute mild leukemia with more than 2% blasts. Normocytic anemia with monocytosis and nucleated red blood cells. External records unable to retrieve for further information. Cytogenetics: 46,XY[20] FISH: Normal Somatic Profiling: CEBPA c.114_115insT 50%, c.896_919dup 52%; KIT c.2446G>T 39%	Maternal: First cousin with leukemia, aunt, cousin, and grandparents with cancer NOS	Uncertain	None	RTEL1 (c.1205T>C, p.Val402Ala) (homozygous)	None	Alive, no transplant
24	M	32	AML	None	Bone Marrow Exam: Acute myeloid leukemia with CEBPA mutation in a hypercellular bone marrow (90%) with relatively decreased trilineage hematopoesis, and an increase in blasts (62%). Cytogenetics: 46,XY[20] FISH: No records available Somatic Profiling: CEBPA G104Rfs*4 36.6%, Q312K313dup 36.8%; KIT D816V 29%; WT1 P420Tfs*5 21%; NRAS G12D 13.5%	Maternal: Grandmother with breast cancer at unknown age	Negative	None	None	None	Alive, unrelated transplant completed
25	F	45	MDS	History of multiple abnormal pap smears with two LEEP procedures, HPV+ after pregnancy, chronic thrombocytopenia since 31 after pregnancy, lifelong easy bleeding since childhood, history of two miscarriages, large area of hypopigmentation and texture changes on back, pectus excavatum, degenerative disc disease diagnosed at 15, one incidence of acute pancreatitis at 28, periodontal disease with ve…	Bone Marrow Exam: Hypocellular bone marrow (40%) with preserved granulopoiesis, erythropoiesis showing mild dyserythropoiesis with 7% ring sideroblasts, severely decreased megakaryopoiesis showing dysplastic forms and no increase in blasts. Cytogenetics: 48,XX,+8,+16[5]/46,XX[15] FISH: CBFB [16q22] A gain of CBFB from +16 (7.7%); RUNX1T1/RUNX1 [8q22/21q22] A gain of RUNX1T1 from +8 (7.7%) Somatic…	Children and Siblings: Daughter with low platelets at birth and kidney abscesses, brother with an artificial heart valve Maternal: Maternal reportedly lung cancer with "genetic form", aunt with platelet issues, autoimmune disease, and easy bleeding, aunt with cervical cancer with metastasis, grandmother with brain cancer Paternal: Uncle with prostate cancer	Uncharacterized	None	MPL (c.1102G>T, p.Val368Leu) SLX4 (c.996G>T, p.Gln332His)	Chromosome Breakage (normal) Telomere Length Analysis (<1%ile)	Alive, unrelated transplant completed
26	F	68	MDS	Chronic thrombocytopenia since 28 with a lifelong history of easy bleeding and bruising	Bone Marrow Exam: Hypercellular bone marrow (40 to 50%) with trilineage hematopoesis, mild dysmegakaryopoiesis and no increase in blasts (1%) Cytogenetics: 46, XX FISH: Not done Somatic Profiling: NRAS c.35G>C 5%; PHF6 c.112_113dup 22.2%; RUNX1 c.653C>T 50.1%	Children and Siblings: Daughter bruises easily, sister with a history of eczema/psoriasis Paternal: Aunt with colon cancer >50, grandmother with breast cancer >50	Pathogenic	RUNX1 c.553C>T (p.Gln185*)	None	None	Alive, no transplant
27	M	59	AML	First diagnosis of AML at the age of 38, underwent an autologous stem cell transplant; seen for recurrence/relapsed AML at age 59	Bone Marrow Exam: Acute myeloid leukemia in a hypercellular bone marrow (90%) with markedly decreased / absent trilineage hematopoiesis and 92% blasts. Cytogenetics: 46,XY[20] FISH: Normal Somatic Profiling: IDH2 c.419G>A 48%; NPM1 c.860_863dupTCTG 47%; FLT3 c.1780_1797dupTTCAGAGAATATGATAT 19%	None	Uncertain	None	FANCI (c.824T>C)	None	Alive, no transplant
28	M	39	AML	None	Bone Marrow Exam: Acute monocytic leukemia in a hypercellular bone marrow (100%) with markedly decreased trilineage hematopoiesis, dysmegakaryopoiesis, 22% blasts, 53% promonocytes, and 9% monocytes. Findings reveal a population of immunophenotypically aberrant myeloid blasts (20%), and abnormal monocytic population (26%) consistent with a clonal myeloid neoplasm. Cytogenetics: 46,XY[20] FISH: No…	Maternal: Aunt with cancer NOS, deceased Paternal: Uncle with cancer NOS, deceased	Carrier	FANCE, c.929dup	FANCI (c.3309C>G) LYST (c.5614G>A)	None	Alive, no transplant
29	F	47	AML	None	Bone Marrow Exam: Acute myeloid leukemia in a hypercellular bone marrow (80-90%) with trilineage hematopoiesis including decreased and left-shifted granulopoiesis, decreased erythropoiesis, moderate dysmegakaryopoiesis, and an increase in blasts (45%). Cytogenetics: 46,XX,r(7)(p22q11.2)[8]/46,XX[12] FISH: D7S522 [7q31] 7q deletion (14%) Somatic Profiling: DNMT3A c.2645G>A 45%; IDH2 c.419G>A 46%; …	Paternal: father with colon cancer at 55, aunt with kidney cancer, grandmother with HPV-related cervical cancer	Uncertain	None	TIMM50 (c.1072C>T, p.Arg358Cys)	None	Alive, unrelated transplant in process
30	M	64	MDS	History of chondrosarcoma (right proximal femur) at the age of 59	Bone Marrow Exam: Hypercellular marrow (70-80%) with dyserythropoiesis with marked left shift, mild reticulin fibrosis, moderate dysmegakaryopoiesis, and no increase in blasts (1%). Cytogenetics: 46, XY[20] FISH: Normal Somatic Profiling: FANCA c.2852G>A 50%; ANKRD26 c.4489_4491del 51.2%; TET2 c.722C>T 36.8%	Siblings and Children: Sister with breast cancer at 47, deceased Paternal: Father with cancer NOS, aunt with breast cancer, grandfather with cancer NOS, grandmother with cancer NOS (deceased in 40s) and cousin with myelodysplastic syndrome, distant cousin with bone cancer Maternal: cousin with throat cancer	Carrier	FANCA, c.2852G>A (p.Arg951Gln)	ANKRD26 (c.4489_4491del, p.Val1497del) TET2 (c.722C>T, p.Ala241Val)	None	Alive, no transplant
31	M	38	AML	Recurrent ear infections in childhood, last one in 20's, undescended testicle requiring surgery at 5	Bone Marrow Exam: Acute myeloid leukemia in a hypercellular bone marrow (80-90%) with reduced trilineage hematopoiesis and marked increase in blasts. Cytogenetics: 46,XY,t(11;19)(q23;p13.1)[14]46,XY[6] FISH: Normal Somatic Profiling: No mutations detected	Paternal: Half-sister with immunodeficiency, grandfather with cancer NOS Maternal: Grandmother with lung cancer, two distant relatives with chronic leukemia	Uncertain	None	BLM (c.4163C>T, p.Ala1388Val)	None	Alive, unrelated transplant completed
32	M	40	AML	Recurrent ear infections in childhood	Bone Marrow Exam: Acute myeloid leukemia with NPM1 mutation in a hypercellular bone marrow (95-100%) with markedly decreased trilineage hematopoiesis and 92% blasts. See comment. Cytogenetics: 46,XY[20] FISH: Normal Somatic Profiling: FLT3 c.1791_1823dup 38%; IDH2 c.419G>A 48%; NPM1 c.860_863dup 34%	Paternal: father with esophageal and stomach cancer, uncle cancer NOS Maternal: half-sister with cervical cancer, grandmother with lymphoma	Uncertain	None	BLM (c.968A>G)	None	Alive, unrelated transplant completed
33	F	41	AML	History of frequent ear infections secondary to a cholesteatoma in teens, underwent a tympanomastoidectomy at 16, reported brittle nails and oral leukoplakia, 5'0" Complex MDS/MPN initial diagnosis with progression to AML	Bone Marrow Exam: Hypercellular bone marrow (80-90%) showing trilineage hematopoiesis with markedly increased granulopoiesis, relatively decreased erythropoiesis and megakaryopoiesis, focal slight reticulin fibrosis (MF-1 of 3) and no increase in blasts (<1% by CD34 immunostain). Cytogenetics: 46,XX[20] FISH: NUP98 [11p15.4] Loss of 3'NUP98 (89%) Somatic Profiling: RUNX1 c.538_539insCTCCT 31.8%; …	Siblings and Children: Sister with kidney and heart disease who passed at age 48 Maternal: Mother with heart disease who began greying at age 35, grandmother with autoimmune disease and cirrhosis of the liver	X-Linked Carrier	DKC1, full gene deletion TAZ, full gene deletion	FANCI (c.545+3A>T)	None	Deceased, no transplaant
34	F	24	AML	None	Bone Marrow Exam: Acute myeloid leukemia with monocytic differentiation in a hypercellular (100%) bone marrow showing decreased trilineage hematopoiesis, 32% blasts, 20% promonocytes and 24% atypical/immature monocytes. Cytogenetics: 46,XX,t(6;12)(q25;q22)[20] FISH: Normal Somatic Profiling: IDH2 c.419G>A 46.2%; NRAS c.181C>A 42.7%	None	Uncertain	None	SAMD9L (c.1364_1365delinsGT, p.Val455Gly) SBF2 (c.68G>A, p.Gly23Asp)	None	Deceased, no transplant
35	M	38	APL	History of marginal zone lymphoma at age 38 with hypocellular marrow on bone marrow biopsy assessing for involvement of disease	Bone Marrow Exam: Acute promyelocytic leukemia with PML-RARA in a hypercellular bone marrow (95-100%) showing markedly reduced trilineage hematopoiesis and 90% abnormal promyelocytes. Cytogenetics: 46,XY,t(15;17)(q24;q21)[10]/46,XY[10] FISH: PML/RARA [15q24/17q21.1] Two clones: dual fusion (62.7%); variant single fusion with extra copy of RARA (23%) Somatic Profiling: Not indicated	Maternal: grandmother with breast cancer	Uncertain	None	ATM (c.8672-3T>G) CASP10 (c.553A>G)	None	Alive, no transplant
36	M	26	AML	Reports 3-4 ear infections as a child	Bone Marrow Exam: Acute myeloid leukemia in a hypercellular bone marrow (90%) with decreased trilineage hematopoiesis, and 71 blasts/ promonocytes. Cytogenetics: 46,XY[20] FISH: Normal Somatic Profiling: IDH1 c.395G>A 33%; NPM1 c.863_864delinsCTTG 33%; DNMT3A c.2645G>A 36%; NRAS c.182A>G 4.65%, c.38G>A 7%	Paternal: grandfather with chronic leukemia	Uncertain	None	ERCC4 (c.1493T>C)	None	Alive, unrelated transplant completed
37	M	28	AML	Two areas of hyperpigmentation (groin, hip)	Bone Marrow Exam: Acute myeloid leukemia status post therapy showing a 50% cellular bone marrow with trilineage hematopoiesis, mildly dysplastic megakaryocytes, and no increase in blasts (2%). Cytogenetics: 46,XY[20] FISH: Normal Somatic Profiling: No mutation detected	Maternal: grandmother with brain cancer at 51, deceased 54 Paternal: father with bone cancer in 20's, deceased	Testing declined	n/a	n/a	n/a	Alive, unrelated transplant completed
38	F	53	AML	None	Bone Marrow Exam: Acute myeloid leukemia in a hypercellular bone marrow (95%) with rare trilineage hematopoiesis, dysgranulopoiesis, and 89% myeloid blasts. Cytogenetics: 47~49,XX,+1~3mar[cp20] FISH: MYC/IgH/CEP8 [8q24/14q32.3/8cen] MYC amplification (96%) Somatic Profiling: TET2 c.2893delA 49.65%; GATA2 c.3461G>A 45.88%; TET2 c.3461G>A 45.88%	None	Negative	None	None	None	Alive, unrelated transplant completed
39	M	29	AML	None	Bone Marrow Exam: Acute myeloid leukemia in a hypercellular bone marrow (98%) with dysmegakaryopoiesis, relatively decreased erythropoiesis and 92% blasts. Cytogenetics: 47,XY,der(1)add(1)(p32)t(1;4)(q25;q12),+4,der(4)t(1;4)(q25;q12)x2[5]/46,X,-Y,der(1)add(1)(p32)t(1;4)(q25;q12),+4,der(4)t(1;4)(q25;q12)x2[8]/46,XY[7] FISH: PDGFRA [4q12] a copy gain (94%) Somatic Profiling: WT1 c.1384C>T 39%; PHF6…	Maternal: Mother with thyroid cancer in 30s and chronic leukemia in 40s, grandmother with breast cancer in 50s, grandfather with pancreatic cancer in 60s	Negative	None	None	None	Alive, related transplant completed
40	F	32	AML	None	Bone Marrow Exam: Acute myeloid leukemia with t(9;11)(p21.3;q23.3) KMT2A-MLLT3 in a hypercellular bone marrow (90%) with markedly decreased trilineage hematopoiesis and 64% blasts/promonocytes. Cytogenetics: 46,XX,t(9;11)(p22;q23)[20] FISH: MLL [11q23] Breakapart rearrangement (85.3%) Somatic Profiling: KRAS c.38G>A 7%	Maternal: mother with breast cancer at 38, deceased at 42; grandfather with colon >50 Paternal: father with cancer, possible head and neck origin, at 48	Uncertain	None	TERT (c.1594G>A, p.Ala532Thr) RAD50 (c.610A>G, p.Lys204Glu)	Chromosome Breakage (Normal) Telomere Length Analysis (Normal)	Alive, unrelated transplant completed
41	F	68	CMML	Thrombocytopenia and easy bruising for approximately 1-2 years before diagnosis	Bone Marrow Exam: Hypercellular marrow (80%) with left shifted granulopoiesis including increased monocytic precursors, slightly increased megakaryopoiesis, increased storage iron, patchy 1+ reticulin fibrosis, and approximately 1% blasts by CD34 immunostain. Cytogenetics: 46,XX[20] FISH: Normal Somatic Profiling: TET2 c.2542dupA 36.9%; RUNX1 c.319C>G 5.1%	Somatic molecular analysis through NeoGenomics identified a TET2 mutation (c.2542dupA; p.T848Nfs*5) and a RUNX1 mutation (c.319C>G; p.R107G). The allele frequency of the RUNX1 mutation is 5.1%. A somatic variant of uncertain significance (VUS) was also identified in the RUNX1 gene (c.317G>T).	Uncertain	None	ATM (c.5278A>G, p.Met1760Val)	None	Alive, no transplant
42	M	64	AML	History of persistent leukopenia at age 58 with consistent decrease until AML diagnosis	Bone Marrow Exam: Acute myeloid leukemia (FAB classification M2, NOS) in a variably cellular bone marrow (10-40%) showing trilineage hematopoiesis with a decreased myeloid to erythroid ratio and 24% blasts. Cytogenetics: 46,XY[20] FISH: Normal Somatic Profiling: No mutations detected on initial profiling; notably, this panel did not include DDX41 Later profiling indicated DDX41 c.3G>A (p.M1?) and…	Siblings and Children: Brother with pancreatic cancer, deceased, nephew with colon cancer in 40s, deceased (related through brother) Paternal: father with brain tumor in 40s, deceased	Testing declined	n/a	n/a	n/a	Deceased, no transplant
43	M	37	APL	None	Bone Marrow Exam: Acute promyelocytic leukemia with PML-RARA in a hypercellular bone marrow (80-90%) showing decreased trilineage hematopoiesis and 81% atypical promyelocytes Cytogenetics: 46,XY,t(15;17)(q24;q21)[16]/47,idem,+8[3]/46,XY[1] FISH: PML/RARA [15q24/17q21.1] Dual fusion (76.0%) Somatic Profiling: Not indicated	None	Testing declined	n/a	n/a	n/a	Alive, no transplant
44	M	64	MDS	History of spindle cell sarcoma diagnosed at 57, non-alcoholic fatty lvier disease diagnosed at 55	Bone Marrow Exam: Variable hypercellular bone marrow ((30-80%, overall 50-60%) with trilineage hematopoesis, decreased myeloid to erythroid ratio, marked dysmegakaryopoiesis, marked reticulin fibrosis (MF-3), and no increase in blasts (1-2%) on CD34 stain. Cytogenetics: 46,XY,del(13)(q12q22)[6]/46,XY,del(13)(q12q14)[3]/46,XY[15] FISH: D13S319/13q34 [13q14.3/13q34] 13q deletion (19.0%) Somatic Pro…	Siblings and Children: Brother with melanoma, sister with cervical cancer in her 40s and lung cancer in 60s Paternal: Father with stomach cancer and cousin with brain cancer	Testing declined	n/a	n/a	n/a	Alive, no transplant
45	M	63	AML	History of AML diagnosed at 63, underwent allo-HSCT from sister Seen in genetics due to diagnosis of male breast cancer (ER/PR+)	Bone Marrow Exam: Acute myeloid leukemia in a hypercellular bone marrow (>95%) showing markedly diminished hematopoiesis and 87% blasts. Cytogenetics: 46,XY[20] FISH: Normal Somatic Profiling: NPM1 c.860_863dupTCTG 45%; FLT3 c.1785_1837+1dup52 22%; CEBPA C.68dupC 43%; TET2 c.4617dupG 49%, c.4266dupA 49%	Maternal: Two uncles with prostate cancer (one metastatic), cousin with breast cancer at 59, cousin with cancer NOS Paternal: Cousins with cancer NOS	Uncertain	None	NTHL1 (c.856G>A, p.Gly286Ser)	None	Alive, related transplant prior to testing
46	F	28	AML	Reports 2 ear infections per year in childhood, stature 4'10"	Bone Marrow Exam: Acute monoblastic leukemia in a hypercellular bone marrow (95-100%) with markedly decreased trilineage hematopoiesis, adequate storage iron and 80% blasts. Cytogenetics: 46,XX[20] FISH: Normal Somatic Profiling: FLT3 c.1780_1800dup 18.58%; NPM1 C.860_863dupTCTG 42.26%	Maternal: Uncle with tracheal cancer, grandmother with cervical cancer, grandfather with lung cancer and smoking history Paternal: grandmother with breast and ovarian cancer, father with esophageal cancer	Uncertain	None	BRIP1 (c.485G>A)	None	Alive, unrelated transplant prior to testing
47	F	8	AML	History AML diagnosed at age 8 with allo-HSCT from her sister Seen in genetics after diagnosis of multifocal papillary thyroid cancer at age 33	Pathology from AML not available due to age at diagnosis	Maternal: aunt with gynecological cancer/tumor NOS, grandmother with sarcoma in her 70s, grandfather with testicular cancer and melanoma Paternal: aunt with breast cancer in 30s, grandfather with pancreatic cancer in 50-60s	Uncertain	None	SAMD9 (c.87C>A)	None	Alive, related transplant prior to testing
48	M	66	AML	History of AML diagnosed at 66 Seen in genetics after diagnosis of colorectal cancer	Bone Marrow Exam: Acute myeloid leukemia with monocytic differentiation in a hyper cellular bone marrow (80 to 90%) showing decreased trilineage hematopoiesis and 76% blast. Cytogenetics: 46,XY[11] FISH: Normal Somatic Profiling: DNMT3A c.2645G>A 41%; NPM1 c.860_863dupTCTG 36%	None with limited paternal family history	Testing declined	n/a	n/a	n/a	Alive, no transplant
49	F	52	AML	None	Bone Marrow Exam: Acute myeloid leukemia in a hypercellular bone marrow (90 to 100%) with markedly decreased trilineage hematopoiesis and increased blasts (83%), see comment. Cytogenetics: 45,XX,add(3)(q11.2),del(5)(q13q33),add(6)(p21.3),add(8)(q24.3),add(10)(q24),add(11)(q25),-13,del(17)(q11.2),-19,add(20)(q13.3),+mar[17]/45,XX,add(3)(q11.2),del(5)(q13q33),del(6)(p21.3p25),add(8)(q24.3),add(10)(…	Children and Siblings: Great-niece with leuekmia at age 2-3, now 10 Maternal: mother with cervical, ovarian, and lung cancer (possibly mets from the same primary) Paternal: Father with lymphoma, skin, and lung cancer (possibly mets from the same primary), uncle with cancer NOS, aunt with cancer NOS, grandmother with stomach cancer at 62	Testing declined	n/a	n/a	n/a	Alive, unrelated transplant completed
